# Supplementary material for: Brush-like Polyaniline with Optical and Electroactive Properties at Neutral pH and High Temperature
Source: Int J Mol Sci. 2022 Jul 22;23(15):8085. doi: 10.3390/ijms23158085 (PMC9330365; doi:10.3390/ijms23158085)
Supplement: Supplementary file 1 [file ijms-23-08085-s001.zip]

Archive with 1 entries (1 files):
- ijms-1784844-supplementary.pdf
